# Supplementary material for: Composition, Functionality, and Use of Plantain Peel (Musa paradisiaca): A Scoping Review
Source: Foods. 2026 Mar 25;15(7):1133. doi: 10.3390/foods15071133 (PMC13073096; doi:10.3390/foods15071133)
Supplement: Supplementary file 1 [file foods-15-01133-s001.zip]

Archive with 1 entries (1 files):
- foods-4123379-supplementary.pdf
